# Supplementary material for: The Influence of HCl Concentration on the Rate of the Hydrolysis–Condensation Reaction of Phenyltrichlorosilane and the Yield of (Tetrahydroxy)(Tetraphenyl)Cyclotetrasiloxanes, Synthesis of All Its Geometrical Isomers and Thermal Self-Condensation of Them under “Pseudo”-Equilibrium Conditions
Source: Molecules. 2021 Jul 20;26(14):4383. doi: 10.3390/molecules26144383 (PMC8306532; doi:10.3390/molecules26144383)
Supplement: Supplementary file 1 [file molecules-26-04383-s001.zip]

Archive with 1 entries (1 files):
- molecules-1274444-supplementary.pdf
